# Supplementary material for: Genome-wide analysis of WRKY gene family in Cucumis sativus
Source: BMC Genomics. 2011 Sep 28;12:471. doi: 10.1186/1471-2164-12-471 (PMC3191544; doi:10.1186/1471-2164-12-471)
Supplement: Additional file 2 — putative orthologs of cucumber and Arabidopsis. Identified WRKY proteins in cucumber and their putative orthologs in Arabidopsis based on phylogenetic studies of WRKY domain sequences. [file 1471-2164-12-471-S2.XLS]

## Sheet: Sheet1
Additional file 2: Identified WRKY proteins in cucumber and their putative orthologs in Arabidopsis based on phylogenetic studies of WRKY domain sequences.
Gene	ID	Group	AtWRKY orthologs	Locus name	*Conserved flanking protein-coding genes
CsWRKY1	BGICucGB005379	Group2b			0
CsWRKY2	BGICucGB004516	Group1	AtWRKY33	At2g38470	0
CsWRKY3	BGICucGB003764	Group2b			0
CsWRKY4	BGICucGB016371	Group1	AtWRKY32	At4g30935	0
CsWRKY5	BGICucGB015868	Group2d			0
CsWRKY6	BGICucGB017345	Group2e			1
CsWRKY7	BGICucGB001650	Group2e	AtWRKY35;AtWRKY14	At2g34830;At1g30650	0
CsWRKY8	BGICucGB006570	Group1			0
CsWRKY9	BGICucGB026380	Group2d	AtWRKY21	At2g30590	1
CsWRKY10	BGICucGB014665	Group2d	AtWRKY21	At2g30590	1
CsWRKY11	BGICucGB005866	Group2a			1
CsWRKY12	BGICucGB005867	Group2a			1
CsWRKY13	BGICucGB005948	Group2c			0
CsWRKY14	BGICucGB001212	Group2d	AtWRKY15	At2g23320	0
CsWRKY15	BGICucGB018420	Group2c	AtWRKY2	At5g56270	0
CsWRKY16	BGICucGB018419	Group2c	AtWRKY2	At5g56270	0
CsWRKY17	BGICucGB020112	Group1	AtWRKY20	At4g26640	0
CsWRKY18	BGICucGB000336	Group2e	AtWRKY22	At4g01250	0
CsWRKY19	BGICucGB008740	Group2b	AtWRKY9	At1g68150	0
CsWRKY20	BGICucGB019944	Group3	AtWRKY30	At5g24110	0
CsWRKY21	BGICucGB004863	Group2a	AtWRKY40	At1g80840	0
CsWRKY22	BGICucGB004896	Group3			1
CsWRKY23	BGICucGB004828	Group1			0
CsWRKY24	BGICucGB004742	Group1	AtWRKY44	At2g37260	0
CsWRKY25	BGICucGB002274	Group2d	AtWRKY17;AtWRKY11	At4g24570;At4g31550	0
CsWRKY26	BGICucGB002896	Group2c	AtWRKY75	At5g13080	0
CsWRKY27	BGICucGB002813	Group2e			0
CsWRKY28	BGICucGB016219	Group2c	AtWRKY43;AtWRKY24;AtWRKY56	At2g46130;At5g41470;At1g64000;	0
CsWRKY29	BGICucGB016218	Group2e	AtWRKY29	At4g23550	0
CsWRKY30	BGICucGB010443	Group2c	AtWRKY49	At5g43290	0
CsWRKY31	BGICucGB020355	Group3	AtWRKY53;AtWRKY41	At4g23810;At4g11070	0
CsWRKY32	BGICucGB014848	Group2a			0
CsWRKY33	BGICucGB009473	Group2d	AtWRKY7	At4g24240	1
CsWRKY34	BGICucGB016087	Group3	AtWRKY54;AtWRKY70	At2g40750;At3g56400	1
CsWRKY35	BGICucGB016061	Group3	AtWRKY55	At2g40740	1
CsWRKY36	BGICucGB015442	Group2e	AtWRKY27	At5g52830	0
CsWRKY37	BGICucGB009672	Group1	AtWRKY3; AtWRKY4; AtWRKY58	At2g03340;At1g13960;At3g01080	0
CsWRKY38	BGICucGB019857	Group2c			0
CsWRKY39	BGICucGB019858	Group2c			1
CsWRKY40	BGICucGB019119	Group2c	AtWRKY48	At5g49520	1
CsWRKY41	BGICucGB013101	Group2c	AtWRKY50	At5g26170	0
CsWRKY42	BGICucGB013154	Group2c	AtWRKY57	At1g69310	0
CsWRKY43	BGICucGB010294	Group2c			1
CsWRKY44	BGICucGB010089	Group2c			0
CsWRKY45	BGICucGB010221	Group2d	AtWRKY7	At4g24240	0
CsWRKY46	BGICucGB000701	Group2c	AtWRKY8; AtWRKY28;AtWRKY71	At5g46350;At4g18170;At1g29860	0
CsWRKY47	BGICucGB003388	Group2e	AtWRKY69	At1g69310	0
CsWRKY48	BGICucGB013553	Group2b	AtWRKY6; AtWRKY31;AtWRKY42		1
CsWRKY49	BGICucGB013650	Group1	AtWRKY1	At2g04880	0
CsWRKY50	BGICucGB007193	Group3	AtWRKY46	At2g46400	0
CsWRKY51	BGICucGB016725	Group2d	AtWRKY21	At2g30590	0
CsWRKY52	BGICucGB001863	Group2c			0
CsWRKY53	BGICucGB018657	Group2c	AtWRKY13	At4g39410	0
CsWRKY54	BGICucGB018622	Group2c	AtWRKY51	At5g64810	0
CsWRKY55	BGICucGB018069	Group2c	AtWRKY23	At2g47260	0
CsWRKY56	BGICucGB018094	Group2c			0
CsWRKY57	BGICucGB022995	Group2c	AtWRKY48	At5g49520	0
* According to the methods of Schauser et al. [43], conserved flanking protein-coding genes were used to identify whether a CsWRKY gene located at small duplicated block in cucumber genome.
