# Supplementary material for: Genome-wide analysis of WRKY gene family in Cucumis sativus
Source: BMC Genomics. 2011 Sep 28;12:471. doi: 10.1186/1471-2164-12-471 (PMC3191544; doi:10.1186/1471-2164-12-471)
Supplement: Additional file 5 — Comparison of expression pattern of orthologous WRKY pairs under various abiotic stresses. Available expression data on AtWRKY genes from microarray analysis and that of CsWRKY genes generated by real-time PCR analysis were compared. [file 1471-2164-12-471-S5.XLS]

## Sheet: Sheet1
Additional File 5 Comparison of expression pattern of orthologous WRKY pairs under various abiotic stresses
Gene	Cold	Salt	Dry	Gene	Cold	Salt	Dry
CsWRKY2#	↑*	↑	↑	AtWRKY33#	↑	↑	↑
CsWRKY4#	↑	nc	nc	AtWRKY32#	↑	nc	nc
CsWRKY6	nc	nc	nc	AtWRKY4	nc	nc	nc
CsWRKY7	nc nc	nc nc	nc nc	AtWRKY35 AtWRKY14	no data nc	no data nc	no data nc
CsWRKY9 CsWRKY10 CsWRKY51	nc nc nc	nc nc nc	nc nc nc	AtWRKY21	no data	no data	no data
CsWRKY14#	nc	↑	↑	AtWRKY15#	↑	nc	↑
CsWRKY15	nc	nc	nc	AtWRKY2	nc	nc	nc
CsWRKY17	nc	nc	nc	AtWRKY20	nc	nc	nc
CsWRKY18#	↑	↑	↑	AtWRKY22#	↑	nc	↑
CsWRKY19	nc	nc	nc	AtWRKY9	nc	nc	nc
CsWRKY21#	↑	↑	↑	AtWRKY40#	↑	↑	↑
CsWRKY24	nc	nc	nc	AtWRKY44	nc	nc	nc
CsWRKY25#	↑	nc	nc	AtWRKY17# AtWRKY11#	↑ ↑	nc nc	↑ ↑
CsWRKY26	nc	nc	nc	AtWRKY75	nc	nc	nc
CsWRKY28	↓	nc	nc	AtWRKY43 AtWRKY56 AtWRKY24	nc nc no data	nc nc no data	nc nc no data
CsWRKY33#	↑	nc	nc	AtWRKY7#	↑	nc	nc
CsWRKY36#	↑	nc	nc	AtWRKY27#	↑	nc	nc
CSWRKY37	nc	nc	nc	AtWRKY4 AtWRKY3 AtWRKY58	nc nc nc	nc nc nc	nc nc nc
CsWRKY40#	↑	↑	↑	AtWRKY48#	↑	↑	↑
CsWRKY41	↑	nc	↑	AtWRKY50	no data	no data	no data
CsWRKY42#	nc	↑	nc	AtWRKY57#	nc	↑	nc
CsWRKY46#	↑	↑	↑	AtWRKY28# AtWRKY8 AtWRKY71	nc nc nc	nc nc nc	↑ nc nc
CSWRKY47	nc	nc	nc	AtWRKY69	nc	nc	nc
CSWRKY49	nc	nc	nc	ATWRKY1	nc	nc	nc
CsWRKY53	↓	nc	↑	AtWRKY13	nc	nc	nc
CsWRKY54	nc	↑	↑	AtWRKY51	no data	no data	no data
CsWRKY55#	↑	nc	↑	AtWRKY23#	↑	nc	nc
CsWRKY57#	↑	nc	↑	AtWRKY48#	↑	↑	↑
CsWRKY20**	nc	nc	nc	ATWRKY30	↑	nc	↑
CsWRKY31**	nc	nc	nc	ATWRKY41 AtWRKY53	no data↑	no data ↑	no data ↑
CsWRKY34**	nc	nc	nc	ATWRKY70 AtWRKY54	↑ ↑	nc ↓	↑ ↑
CsWRKY35**	nc	nc	nc	ATWRKY55	↑	nc	↓
CsWRKY50**	nc	nc	nc	ATWRKY46	↑	nc	↑
# stresses-inducible ortholog pairs
* ↑ up-regulated ;↓down-regulated; nc:siginificant difference; no data:no expression data can be found in Arabidopsis microarray
**group 3 WRKY genes
