# Supplementary material for: Genome-wide analysis of WRKY gene family in Cucumis sativus
Source: BMC Genomics. 2011 Sep 28;12:471. doi: 10.1186/1471-2164-12-471 (PMC3191544; doi:10.1186/1471-2164-12-471)
Supplement: Additional file 6 — The expression data for calculating the correlation of orthologs under abiotic stresses. Expression data of Arabidopsis from microarray and of cucumber from Real-time RT-PCR analysis were used to calculate the Pearson correlation of the expression of orthologous WRKY genes pairs under various abiotic stress (at 0, 0.5, 1, 3, 6, 12 and 24 h treatment). [file 1471-2164-12-471-S6.XLS]

## Sheet: Sheet1
Additional file 6: The expression data for calculating the correlation of orthologs*
cold treatment(h)		0	0.5	1	3	6	12	24
CsWRKY2		1	2.02	2.64	5.8	5.41	20.22	1.75
AtWRKY33		1	0.53	8.22	18.99	9.16	1.47	4.74
CsWRKY4		1	1.6	1.63	2.57	2	3.3	2.66
AtWRKY32		1	1.145	1.05	0.68	0.93	3.06	6.72
CsWRKY18		1	0.32	0.65	3.9	0.8	0.28	0.3
AtWRKY22		1	0.89	9.19	19.11	6.87	1.88	2.19
CsWRKY21		1	2.01	6.1	10.41	47.68	7.28	0.18
AtWRKY40		1	1.56	9.69	119.64	99.22	7.42	4.66
CsWRKY25		1	1.42	1.64	3.85	2.76	2.59	1.08
AtWRKY11		1	0.34	1.78	4.3	4.22	3.5	4.36
CsWRKY33		1	2.95	5.94	3.88	11.54	4.77	1.51
AtWRKY7		1	0.44	1.61	3.93	7.57	5	2.92
CsWRKY36		1	4.14	5.15	8.71	9.61	8.75	1.37
AtWRKY27		1	1.46	1.12	2.36	5.25	4.77	1.49
CsWRKY40		1	1.56	2.1	8.62	3.5	32.2	1.09
AtWRKY48		1	0.35	0.53	41.24	28.8	2.99	5.58
CsWRKY55		1	2.86	2.7	2.38	2.67	4.51	3.26
AtWRKY23		1	1.1	1.05	1.29	1.34	2.89	3.77
CsWRKY57		1	3.93	4.42	7.49	9.3	11.16	0.112
AtWRKY48		1	0.35	0.53	41.24	28.8	2.99	5.58
CsWRKY25		1	1.42	1.64	3.85	2.76	2.59	1.08
AtWRKY17		1	0.83	1.47	2.32	2.29	2.15	6.06
dry treatment(h)		0	0.5	1	3	6	12	24
CsWRKY2		1	1.55	10.96	3.72	9.24	7.24	4.34
AtWRKY33		1	3.7	19.66	0.8	1.41	2.68	1.67
CsWRKY14		1	2.03	5.22	2.44	1.35	3.48	1.34
AtWRKY15		1	1.3	2.78	0.575	1.19	1.41	1.54
CsWRKY18		1	9.32	3.13	2.66	2.76	2.2	3.75
AtWRKY22		1	0.77	7.12	0.8	1.24	1.36	1.29
CsWRKY21		1	6.42	2.08	0.83	1.32	0.94	0.79
AtWRKY40		1	8.45	23.65	1.26	1.43	3.5	0.86
CsWRKY40		1	87.35	8.92	16.15	9.8	12.16	1.88
AtWRKY48		1	4.24	6.25	1.64	1.95	2.49	1.27
CsWRKY46		1	4.94	13.25	22.75	21.65	10.26	5.25
AtWRKY28		1	1.27	2	1.12	1.55	1.49	1.71
CsWRKY57		1	2.25	4.32	3.03	3.86	3.17	1.39
AtWRKY48		1	4.24	6.25	1.64	1.95	2.49	1.27
salt treatment(h)		0	0.5	1	3	6	12	24
CsWRKY2		1	5.4	4.65	4.57	7.23	4.88	6.16
AtWRKY33		1	3.33	7.4	18.08	42.39	22.1	36.13
CsWRKY21		1	12	8.46	1.93	2.63	3.3	0.47
AtWRKY40		1	1.18	0.42	1.056	1.49	2.561	1.72
CsWRKY40		1	14.5	17.98	8.62	3.77	9.8	2.93
AtWRKY48		1	0.72	2.2	2.32	4.76	2.74	3.32
CsWRKY42		1	1.61	2.43	11.97	3.11	8.36	2.26
AtWRKY57		1	0.85	0.96	2.05	1.58	1.6	1.85
*Expression data of Arabidopsis from microarray and of cucumber from Real-time RT-PCR analysis were used to calculate the Pearson correlation of the expression of orthologous WRKY genes pairs under various abiotic stress (at 0, 0.5, 1, 3, 6, 12 and 24h treatment).
