# Supplementary material for: Genome-wide analysis of WRKY gene family in Cucumis sativus
Source: BMC Genomics. 2011 Sep 28;12:471. doi: 10.1186/1471-2164-12-471 (PMC3191544; doi:10.1186/1471-2164-12-471)
Supplement: Additional file 7 — The GenBank accession numbers of WRKY protein sequences used in the manuscript. GenBank accession numbers of WRKY protein were from NCBI or PFAM database. [file 1471-2164-12-471-S7.XLS]

## Sheet: Sheet1
Additional file 7：GenBank accession of WRKY proteins used in this paper
Gene	Locus	GenBank accession	Gene	GenBank accession
AtWRKY1	At1g13960.1	AAO11545	Os01g08710	BK005213
AtWRKY2	At1g13960.2	AAK28313	Os01g09100	DAA05075
AtWRKY3	At1g18860.1	AAL50785	Os01g09080	NP_001042242.1
AtWRKY4	At1g29280.1	ABH04461	Os01g14440	BK005004
AtWRKY5	At1g29860.1	AAL13047	Os01g18584	DAA05074
AtWRKY6	At1g30650.1	AAP21276	Os01g40260	DAA05142
AtWRKY7	At1g55600.1	ABE65713	Os01g40430	DAA05092
AtWRKY8	At1g62300.1	AAK01128	Os01g43550	DAA05077
AtWRKY9	At1g64000.1	ABD60718	Os01g43650	DAA05076
AtWRKY10	At1g66550.1	AAL13043	Os01g46800	NP_001043755.1
AtWRKY11	At1g66560.1	AAL61860	Os01g47560	DAA05081
AtWRKY12	At1g66600.1	AAL50782	Os01g51690	DAA05124
AtWRKY13	At1g68150.1	AAL11006	Os01g51690	DAA05124
AtWRKY14	At1g69310.1	ABG48413	Os01g53040	DAA05079
AtWRKY15	At1g69310.2	ABG48413	Os01g53260	DAA05088
AtWRKY16	At1g69810.1	ABJ98566	Os01g54600	DAA05078
AtWRKY17	At1g80590.1	AAF27132	Os01g60490	DAA05087
AtWRKY18	At1g80840.1	AAN71913	Os01g60540	DAA05085
AtWRKY19	At2g03340.1	AAD17441	Os01g60600	NP_001172629.1
AtWRKY20	At2g04880.1	AAM15341	Os01g60640	DAA05086
AtWRKY21	At2g04880.2	ABJ17102	Os01g61080	DAA05089
AtWRKY22	At2g21900.1	ABF19014	Os01g61080	DAA05089
AtWRKY23	At2g23320.1	AAL33782	Os01g74140	DAA05082
AtWRKY24	At2g24570.1	AAP21232	Os02g08440	DAA05136
AtWRKY25	At2g25000.1	AAO42857	Os02g16540	DAA05104
AtWRKY26	At2g30250.1	AAP37841	Os02g16540	DAA05104
AtWRKY27	At2g30590.1	AAN15550	Os02g26430	DAA05107
AtWRKY28	At2g34830.1	ABJ98571	Os02g47060	DAA05131
AtWRKY29	At2g37260.1	AAC98047	Os02g53100	DAA05097
AtWRKY30	At2g38470.1	ACE74719	Os03g20550	DAA05120
AtWRKY31	At2g40740.1	AAY78725	Os03g21710	NP_001050033.1
AtWRKY32	At2g40750.1	AAL29430	Os03g33012	NP_001050466.1
AtWRKY33	At2g44745.1	ABI93901	Os03g45450	NP_001050814.2
AtWRKY34	At2g46130.1	AAO42947	Os03g53050	NP_001051223.1
AtWRKY35	At2g46130.2	AAL35284	Os03g55080	DAA05068
AtWRKY36	At2g46400.1	AAM51285	Os03g55164	DAA05069
AtWRKY37	At2g47260.1	AAP12887	Os03g55164	DAA05069
AtWRKY38	At3g01080.1	AAL29431	Os03g58420	DAA05071
AtWRKY39	At3g01970.1	ABD57509	Os03g63810	NP_001051941.1
AtWRKY40	At3g04670.1	AAM91416	Os04g21950	DAA05116
AtWRKY41	At3g56400.1	AAN13135	Os04g39570	DAA05100
AtWRKY42	At3g58710.1	ABK59699	Os04g39570	DAA05100
AtWRKY43	At3g58710.2	AAL13045	Os04g39570	DAA05100
AtWRKY44	At3g62340.1	AAL13044	Os04g39570	DAA05100
AtWRKY45	At4g01250.1	AAL85135	Os04g46060	DAA05101
AtWRKY46	At4g01720.1	ABI93933	Os04g50920	DAA05102
AtWRKY47	At4g04450.1	ABE66044	Os04g51560	DAA05133
AtWRKY48	At4g11070.1	AAM91620	Os05g04640	DAA05070
AtWRKY49	At4g11070.2	AAN64171	Os05g09020	DAA05132
AtWRKY50	At4g12020.1	ACP30613	Os05g25700	DAA05140
AtWRKY51	At4g18170.1	AAM51577	Os05g25770	DAA05110
AtWRKY52	At4g22070.1	AAL11009	Os05g27730	DAA05118
AtWRKY53	At4g23550.1	ABG48427	Os05g27730	DAA05118
AtWRKY54	At4g23810.1	ACF20468	Os05g39720	DAA05135
AtWRKY55	At4g24240.1	AAM61148	Os05g39720	DAA05135
AtWRKY56	At4g26440.1	ABO38774	Os05g40060	DAA05113
AtWRKY57	At4g26640.1	AAN12978	Os05g40080	DAA05119
AtWRKY58	At4g26640.2	AAS79541	Os05g46020	DAA05072
AtWRKY59	At4g30935.1	AAO50643	Os05g49100	DAA05114
AtWRKY60	At4g31550.1	AAN12939	Os05g49210	DAA05108
AtWRKY61	At4g31550.2	AAN64164	Os05g49620	DAA05084
AtWRKY62	At4g31800.1	AAM78067	Os05g50610	DAA05073
AtWRKY63	At4g39410.1	AAL13042	Os05g50610	DAA05073
AtWRKY64	At5g01900.1	AAK28310	Os05g50700	NP_001174543.1
AtWRKY65	At5g07100.1	AAK28309	Os06g05380	DAA05138
AtWRKY66	At5g07100.2	ABH04456	Os06g06360	NP_001056863.1
AtWRKY67	At5g13080.1	AAP21338	Os06g30860	DAA05096
AtWRKY68	At5g15130.1	ACH99808	Os06g44010	DAA05093
AtWRKY69	At5g22570.1	AAO64065	Os07g02060	DAA05094
AtWRKY70	At5g24110.1	AAO63359	Os07g39480	BK005212
AtWRKY71	At5g26170.1	AAL61857	Os07g39480	BK005212
AtWRKY72	At5g28650.1	AAL35291	Os07g40570	NP_001060173.1
AtWRKY73	At5g41570.1	AAO42841	Os07g48260	DAA05112
AtWRKY74	At5g43290.1	AAQ62425	Os08g09800	NP_001061196.1
AtWRKY75	At5g45050.1	ACP30632	Os08g09810	NP_001061197.1
AtWRKY76	At5g45050.2	ACP30632	Os08g09900	NP_001061202.1
AtWRKY77	At5g45270.1	EEE61600	Os08g13840	DAA05109
AtWRKY78	At5g46350.1	AAM20066	Os08g13840	DAA05109
AtWRKY79	At5g49520.1	AAM14163	Os08g29660	DAA05134
AtWRKY80	At5g52830.1	ABH04558	Os08g38990	DAA05095
AtWRKY81	At5g56270.1	AAM67539	Os08g38990	DAA05095
AtWRKY82	At5g64810.1	ABF83645	Os09g16510	DAA05139
ptWRKY110		EEE81893	Os09g25060	DAA05141
ptWRKY94		EEE99167	Os09g25070	DAA05127
ptWRKY84		EEE96593	Os09g30400	BK005214
ptWRKY105		EEE82788	Os10g18099	DAA05083
ptWRKY96		EEE79528	Os10g42850	DAA05067
ptWRKY124		EEF05436	Os11g02470	DAA05117
ptWRKY121		EEF05252	Os11g02480	DAA05111
ptWRKY123		EEE95802	Os11g02520	NP_001065591.2
ptWRKY117		XP_002325491.1	Os11g02530	DAA05105
ptWRKY118		AAG35659.1	Os11g02540	DAA05115
GmWRKY44		ABS18424	Os11g29870	DAA05137
GmWRKY64		ACU19938	Os11g45850	DAA05126
GmWRKY51		ABS18439	Os11g45850	DAA05126
GmWRKY52		ACU18301	Os11g45850	DAA05126
GmWRKY55		ACU18301	Os11g45850	DAA05126
GmWRKY63		ABY84661	Os11g45920	DAA05128
GmWRKY62		ABY84662	Os11g45920	DAA05128
GlWRKY		EDO81133.1	Os12g01180	DAA05122
			Os12g01180	DAA05122
			Os12g02420	NP_001065590.1
			Os12g02450	DAA05129
			Os12g02470	DAA05130
			Os12g32250	NP_001066844.2
			Os12g40570	NP_001067197.1
