# Supplementary material for: Genome-wide analysis of WRKY gene family in Cucumis sativus
Source: BMC Genomics. 2011 Sep 28;12:471. doi: 10.1186/1471-2164-12-471 (PMC3191544; doi:10.1186/1471-2164-12-471)
Supplement: Additional file 8 — The primer sequences used for RT-PCR amplification of 48 CsWRKY genes. The specific primers were designed according to the WRKY gene sequences by Primer 5 software. [file 1471-2164-12-471-S8.XLS]

## Sheet: Sheet1
Additional file 8: The primer sequences used for RT-PCR amplification of 48 CsWRKY genes
Genes	primers
CsWRKY2	forward: AAAGGAAGTGAAAATCCGAGAAGC
	reverse：TGTAAACGATCTCCGTGATCTGTC
CsWRKY4	forward: ATGGCGGAACCCGAAAGC
	reverse：GCTCCGTCTTCCCACAGT
CsWRKY5	forward: GCGACGGTAGTGTTTCTAACG
	reverse：CAGATACATCGTGACACTTGCTCT
CsWRKY6	forward: TCAGATTCATGGGCTTGGAG
	reverse：ACCGGAATGATTATGCTCAC
CsWRKY7	forward: GCAGCGGCGAAGTGGTTCCT
	reverse：GGGCATTGCGTTGAGTGGG
CsWRKY8	forward: AAGGGTCTTACATTCCTATGG
	reverse：AGCTTCTTGGATATTCGCTAC
CsWRKY9	forward: CCTTCCGATGATTATTCATG
	reverse：TTTCGGGTGATTATGTTCTC
CsWRKY12	forward: CTTGGTATCTCAGGTGGATGT
	reverse：ACTTGAAATAAGCACGAGGAG
CsWRKY13	forward: CTTGATGATGGCTATCGTTGGAG
	reverse：AATAGGATGGGAATGAACTC
CsWRKY14	forward: CCTCCAGATGATTATTCGTG
	reverse：TTGAGAGTGATTATGATCGC
CsWRKY15	forward: CTGGATGACGGTTATCGTTGGCG
	reverse：ATGTGGTTATTACGGACTTCAG
CsWRKY17	forward: ATGGACCCCACTGATTCCG
	reverse：AACACTTCTATTGAGCACACCG
CsWRKY18	forward: GGGTTGCATGGCCCGAAAAC
	reverse：GTTGTGCTCCGCCGTGTAAGTG
CsWRKY19	forward: ATGGCAAAGAAGAAGAGACG
	reverse：TCAATTACCATTTGATTTTGAGGAG
CsWRKY20	forward: ATGGTGGAAGTCCAAGGAG
	reverse：GGCGGTAGTAGTTTGAGTGTT
CsWRKY21	forward: AACAATATGGCTGGAATGAATG
	reverse：TTGAAATAAGCTCTAGGACAAGG
CsWRKY22	forward: TGCTCCTCAGTTTTGACACC
	reverse：AGACTGCCTCGTCATCCCT
CsWRKY23	forward: ATGGAAGTTCCTAAATTCAAGTC
	reverse：CTATGATAGAAATGAGTTGATG
CsWRKY24	forward: AGAAACGATCCCTGGAACGAA
	reverse：CCACTTGCCATGAGTGACAGC
CsWRKY25	forward: ATGGCGGTCGATCTGATGAGTT
	reverse：TCAACTTGACTCAAAAACT
CsWRKY26	forward: AATGTTGCTGTTTCGGTTAGT
	reverse：TGAATGCCTTCATAAGTTGTC
CsWRKY27	forward: GGTTACTGTAAAGATTGGGTCT
	reverse：GAGATGTTGGGACCTGGAT
CsWRKY28	forward: AAGGCTGTCAAACATAGCAACC
	reverse：GATGGATGATTGTGAATCCCTT
CsWRKY31	forward: CCCAGATGGACAGAACAAG
	reverse：TGCTTTACTGCCCAACAAT
CsWRKY32	forward: ATGGATATTTTTTTGGACCTTAATG
	reverse：TATTTGTTTGGTTTCCCAAAACCTT
CsWRKY33	forward: TCAAGCCGCAGCATCAAG
	reverse：ACGCACAACGGAGGAAGG
CsWRKY34	forward: GCCGAGTGATGACGATGTAGT
	reverse：TCTTCGGTTGAGAAATAGTATGG
CsWRKY35	forward: ACGGCTTCACATGGCGGAAAT
	reverse：ATCGTCATCGAGGCGTTGGAC
CsWRKY36	forward: TGGGCTTGGCGTAAATATGGG
	reverse：GTTTCGGGATCGTCGTTGCTG
CsWRKY37	forward: ACATTCCCAAATTGCCCTGTT
	reverse：AGAGTTCTCCGGCGTGGTTAC
CsWRKY38	forward: GGTTTAATTGGAGAAAATATG
	reverse：TTTGGATGGTTATGTTTACTT
CsWRKY39	forward: ATCCAGGATGTGGAGTGAGGA
	reverse：GTCGGAATATCGTGGTTGTGC
CsWRKY40	forward: AGACGACGGTTACAGATGGCG
	reverse：AGTGGTGACGACGATGGAAGG
CsWRKY41	forward: GGGGAGGTTGATGAGTTTGTT
	reverse：GTTCCTTGGATTTGGGCTGTT
CsWRKY42	forward: TGGAGGAAATATGGACAAAAG
	reverse：TTACAACGCTTGAATCTTCAC
CsWRKY43	forward: GTGTAAAGATTCGATTATCAATG
	reverse：AGCAGAAGAAATTGGTGAGGTG
CsWRKY44	forward: GTGTAAAGATTCGATTATCAATGC
	reverse：GCAGAAGAAATTGGTGAGGTG
CsWRKY46	forward: CAAGAACAGTGCTTATCCCAG
	reverse：GACGGATCTTCGTAGGATCTC
CsWRKY47	forward: AGAGTAGAAAGGTTAGCGGATG
	reverse：GGTGAGGTGGGAAGAAGG
CsWRKY49	forward: CTGATATGCGTCAACCACCATC
	reverse：GAGTTTGAACAACAACCCGAGA
CsWRKY50	forward: ATGGAGTTTCTCTCTCTAATTC
	reverse：TCAACAGAACATCTCCAAG
CsWRKY51	forward: CTCAATCTGCTGCTCTTTATC
	reverse：CTTGTAGTATCCTCTTGGGTGT
CsWRKY52	forward: ATGCCAGCGACAGCAAGAGTT
	reverse：AGATGGGAGGAGGAAAGAAGG
CsWRKY53	forward: AATAATCTTTCAGAAACCCTAC
	reverse：CTGCCTTCATAAGTTGTAATC
CsWRKY54	forward: GTGAAGAAGAAGGTGGAAAGA
	reverse：GAGTAGAGGCAGAGGTAAAGG
CsWRKY55	forward: CACGAGTGCAGCATGTAATGT
	reverse：GACCCATCGAACTTGTAAC
CsWRKY56	forward: GGAGGACTGTCAGCCTATCAT
	reverse：TGTTGGCTTATCAATGGAGTG
CsWRKY57	forward: GCCTTCTGCTTCTAAAGTG
	reverse：CTGTTGTTGGTGGATTCTG
CsActin	forward:TCCACGAGACTACCTACAACTC
	reverse:GCTCATACGGTCAGCGAT
Note: The specific primers were designed according to the WRKY gene sequences by Primer 5 software
