# Supplementary material for: Genome-wide analysis of WRKY gene family in Cucumis sativus
Source: BMC Genomics. 2011 Sep 28;12:471. doi: 10.1186/1471-2164-12-471 (PMC3191544; doi:10.1186/1471-2164-12-471)
Supplement: Additional file 9 — The primer sequences used for real-time PCR of stress-responsive and group 3 CsWRKY genes. The specific primers were designed according to the WRKY gene sequences by Primer 5 software. [file 1471-2164-12-471-S9.XLS]

## Sheet: Sheet1
Additional file 9: The primer sequences used for real-time PCR of 23 stress-reponsive CsWRKY genes
CsWRKY2	forware:AAAGGAAGTGAAAATCCGAGAAGC
	reverse:TGTAAACGATCTCCGTGATCTGTC
CsWRKY4	forware:AGGAGAAGGAGGAGGAACAGG
	reverse:GCAAACCATCAGACGGACC
CsWRKY14	forware:TTCAAAGAACGCTGATATTCC
	reverse:GGACATCCTCGTAAACTGCTA
CsWRKY18	forware:GGGTTGCATGGCCCGAAAAC
	reverse:GTTGTGCTCCGCCGTGTAAGTG
CsWRKY21	forware:AACAATATGGCTGGAATGAATG
	reverse:TTGAAATAAGCTCTAGGACAAGG
CsWRKY23	forware:AATCACGCCAAGCCTCAG
	reverse:CCGACACCGAACAATCCT
CsWRKY25	forware:CTCCTACTCCGTTCACTTCACC
	reverse:GAGAATTCCAAATCGGCTCCCTT
CsWRKY28	forware:GAGGAAATATGGTCAGAAGGC
	reverse:GCTTGAGAAGAGGGGTTAGAG
CsWRKY33	forware:CCCAGCATCAAGATCCGAGTT
	reverse:AGGGTTGTTGTGAGGCAGAGG
CsWRKY36	forware:AATCGCCATTTCCGTCAGTTA
	reverse:ATATTTACGCCAAGCCCACAT
CsWRKY39	forware:ATCCAGGATGTGGAGTGAGG
	reverse:GTCGGAATATCGTGGTTGTGC
CsWRKY40	forware:AGACGACGGTTACAGATGGCG
	reverse:AGTGGTGACGACGATGGAAGG
CsWRKY41	forware:TGAGCAAGATGACTAACCAGCAC
	reverse:CATTCAGCCACCCATCAAACAT
CsWRKY42	forware:AAGGGTAGAACGGTCGTG
	reverse:GTTGGTCAATGGGAGGTG
CsWRKY43	forware:TCTTGACGATGGTTACAAATGG
	reverse:TGATCCGAAGGCGAATGAG
CsWRKY44	forware:CAGCAGGAATTGAAACGAAAG
	reverse:TAGAGGGCTATTCTTGACAGA
CsWRKY46	forware:CAAGAACAGTGCTTATCCCAG
	reverse:GACGGATCTTCGTAGGATCTC
CsWRKY52	forware:TGCCAGCGACAGCAAGAG
	reverse:GGAAGACGATAAAGAGGGTGAT
CsWRKY53	forware:TCTCAAATCCTCCATTTCCTA
	reverse:TCTTCCCATTCATCAATAACC
CsWRKY54	forware:AAGAATAGTCCCAATCCCAGAA
	reverse:GGAGTAGAGGCAGAGGTAAAGG
CsWRKY55	forware:CCACCTCCCTCTTTCATCC
	reverse:ACATTGCTGGAACCGTGTT
CsWRKY56	forware:GGAGGCGGTAAGTGGGTT
	reverse:CTCGGTTTCCTCACCTTCTTCT
CsWRKY57	forware:CCAAAGTCCAATAATGCCTCG
	reverse:GAAGGGTTGGGAAGTGTTGTG
The primer sequences used for real-time PCR of group 3 CsWRKY genes
CsWRKY20	forware:GGTTGAGTGAAGGGTTTGTTG
	reverse:AGAAATCTAAGGCGGTAGTAGTTTG
CsWRKY22	forware:CGATGACATAAATGGCTCT
	reverse:CCAACTCTGGCAACTCTT
CsWRKY31	forware:CCCAGATGGACAGAACAAG
	reverse:TGCTTTACTGCCCAACAAT
CsWRKY34	forware:CGAGGACGACGGAAGATAAC
	reverse:TGTGGCTTGACAACCTTGAT
CsWRKY35	forware:GGGTTGGAGGAGTGGTTG
	reverse:AGACCCATTGCCATAAGC
CsWRKY50	forware:TGACGGAAGCAGCAGCACC
	reverse:TCAAGGCAAACAACTCGCTAA
The primer sequences used for real-time PCR of CsActin*
CsActin1	forware:CGGAATGGTGAAGGCTGGAT
	reverse:ATGCTCAATGGGATATTTCAAGGT
CsActin2	forware:TCCACGAGACTACCTACAACTC
	reverse:GCTCATACGGTCAGCGAT
CsActin3	forware:ATTGTTCTCAGTGGTGGTTCTAC
	reverse:CCTTTGAGATCCACATCTGCT
* the annealing temperature of different actin primers range from 53-60℃
