# Supplementary material for: Genome-wide analysis of WRKY gene family in Cucumis sativus
Source: BMC Genomics. 2011 Sep 28;12:471. doi: 10.1186/1471-2164-12-471 (PMC3191544; doi:10.1186/1471-2164-12-471)
Supplement: Additional file 11 — The Ct-values and standard deviation for the real time RT-PCR of CsWRKY genes. The Ct-value and standard deviation of CsWRKY genes and their corresponding actin control under different treatments. [file 1471-2164-12-471-S11.XLS]

## Sheet: Sheet1
Additional file 11: The Ct-value and standard deviation of CsWRKY genes
Gene	treatment	0h	0.5h	1h	3h	6h	12h	24h	control	0h	0.5h	1h	3h	6h	12h	24h
CsWRKY18	cold	26.12±0.16	25.74±0.31	25.94±0.36	26.10±0.11	25.70±0.14	23.71±0.18	26.55±0.15	Actin	21.93±0.27	20.35±0.21	21.09±0.11	21.32±0.25	20.09±0.21	21.43±0.36	21.16±0.24
CsWRKY21	cold	24.91±0.12	23.33±0.76	21.94±0.27	20.93±0.25	18.73±0.22	21.40±0.08	27.37±1.24	Actin	21.88±0.30	21.18±0.45	21.61±0.21	21.28±0.16	21.34±0.14	21.38±0.12	21.29±1.34
CsWRKY33	cold	29.51±0.29	27.91±0.17	26.51±0.09	27.82±0.20	26.04±0.19	26.81±0.28	29.26±0.27	Actin	21.58±0.10	21.55±0.13	21.15±0.09	21.87±0.16	21.64±0.08	21.14±0.09	21.91±0.22
CsWRKY36	cold	29.21±0.15	26.71±0.09	27.31±0.14	25.58±0.12	25.83±0.26	25.95±0.06	29.11±0.11	Actin	21.55±0.33	21.11±0.09	22.02±0.27	21.05±0.22	21.44±0.18	21.43±0.11	21.90±0.21
CsWRKY53	cold	31.81±0.40	32.77±0.73	32.07±1.09	32.86±0.91	33.38±1.34	33.51±0.72	32.65±0.94	Actin	21.71±0.19	21.15±0.19	21.72±0.13	21.73±0.30	21.09±0.12	21.41±0.10	21.21±0.24
CsWRKY14	dry	35.04+0.60	33.74+0.61	32.56+0.42	33.96+0.89	34.87+0.92	33.46+0.94	34.02+0.53	Actin	21.54+0.15	21.29+0.16	21.45+0.09	21.79+0.19	21.82+0.30	21.79+0.21	21.01+0.08
CsWRKY50	dry	29.98±0.23	29.61±0.24	29.09±0.06	30.01±0.36	29.62±0.34	29.08±0.18	29.54±0.12	Actin	21.74±0.06	21.37±0.29	21.01±0.38	21.63±0.28	21.49±0.12	21.09±0.16	21.27±0.15
CsWRKY46	dry	32.54±0.16	29.39±0.15	28.24±0.16	28.09±0.17	27.51±0.28	28.94±0.21	29.94±1.27	Actin	21.94±0.59	21.11±0.13	21.41±0.22	21.99±0.24	21.35±0.69	21.73±0.25	21.78±0.32
CsWRKY40	salt	28.94±0.42	25.53±0.25	25.05±0.29	25.53±0.38	27.44±0.23	25.55±0.37	27.67±0.69	Actin	21.35±0.14	21.76±1.11	21.52±0.16	21.18±0.06	21.72±0.16	21.21±0.05	21.62±0.08
CsWRKY2	salt	29.21±0.15	26.71±0.09	27.31±0.14	25.58±0.12	26.83±0.26	25.95±0.06	29.11±0.11	Actin	21.55±0.33	21.11±0.08	22.02±0.25	21.05±0.22	22.44±0.17	21.43±0.08	21.90±0.21
CsWRKY21	salt	24.19±0.12	20.96±0.39	20.93±0.44	23.69±0.57	22.99±0.95	22.91±0.59	25.25±0.24	Actin	21.33±0.28	21.69±0.10	21.16±0.10	21.78±0.55	21.53±0.62	21.77±0.25	21.33±0.28
CsWRKY42	salt	28.31+0.47	28.21+0.29	29.55+0.70	31.61+0.94	29.75+1.10	31.15+0.34	29.61+0.21	Actin	21.83±0.13	21.05±0.17	21.91±0.12	21.56±0.16	21.65±0.18	21.62±0.13	21.85±0.05
